# Supplementary material for: A 3-Dimensional Bioprinted Decellularized Umbilical Cord Matrix Patch for Enhanced Storage and Delivery of Extracellular Vesicles in Diabetic Wound Healing
Source: Research (Wash D C). 2026 Apr 22;9:1246. doi: 10.34133/research.1246 (PMC13100348; doi:10.34133/research.1246)
Supplement: Supplementary 1 — Figs. S1 and S2 Table S1 [file research.1246.f1.zip]

Archive with 4 entries (4 files):
- supplementary data 1.png
- supplementary data 2.png
- Supplementary Materials.docx
- Tables S1.docx
